# Supplementary material for: Comparative inhibitory effects of zeolite, sepiolite, and kaolinite on A549 lung cancer cells
Source: PLoS One. 2026 Feb 11;21(2):e0340270. doi: 10.1371/journal.pone.0340270 (PMC12893588; doi:10.1371/journal.pone.0340270)
Supplement: S1 Data — (XLSX) [file pone.0340270.s001.xlsx]

## Sheet: Zeolite A549
	OD of A549 Cell by Zeolite treatment
Zeolite cncentration	OD1	OD2	OD3	OD4	mean
control	0.774	1.174	1.045	1.132	1.03125
0/5mg/ml	0.951	0.877	0.923	0.925
0/1mg/ml	0.854	0.925	0.924	0.853
0.05mg/ml	0.805	0.771	0.997	0.894
0/01mg/ml	0.704	0.981	0.874	0.964
0/005mg/ml	0.824	0.982	0.858
0/001mg/ml	0.935	0.93	1.004
0/0005mg/ml		0.9537	0.948	0.926
0/0001mg/ml	0.897	1.09		0.992
	Blank(OD of Zeolite )
Zeolite cncentration	OD1	OD2	OD3	OD4	mean
Control	0.08	0.09	0.089	0.088	0.08675
0/5mg/ml	0.442		0.371	0.467	0.426667
0/1mg/ml			0.255	0.225	0.24
0.05mg/ml	0.159	0.224	0.157	0.259	0.19975
0/01mg/ml	0.167	0.184	0.155	0.213	0.17975
0/005mg/ml	0.15	0.173	0.173	0.182	0.1695
0/001mg/ml	0.173	0.146	0.183		0.167333
0/0005mg/ml	0.147	0.171	0.154	0.158	0.1575
0/0001mg/ml	0.148	0.136	0.18	0.154	0.1545
	Cell OD - mean of Blank
Zeolite cncentration	OD1	OD2	OD3	OD4
control	0.68725	1.08725	0.95825	1.04525
0/5mg/ml	0.524333	0.450333	0.496333	0.498333
0/1mg/ml	0.614	0.685	0.684	0.613
0.05mg/ml	0.60525	0.57125	0.79725	0.69425
0/01mg/ml	0.52425	0.80125	0.69425	0.78425
0/005mg/ml	0.6545	0.8125	0.6885
0/001mg/ml	0.767667	0.762667	0.836667
0/0005mg/ml		0.7962	0.7905	0.7685
0/0001mg/ml	0.7425	0.9355		0.8375
	Viability of A549 Cell by Zeolite treatment
Zeolite cncentration	Viability 1	Viability 2	Viability 3	Viability 4	mean
control		105.43	92.9212	101.358	99.903
0/5mg/ml	50.8444	43.6687	48.1293	48.3232
0/1mg/ml	59.5394	66.4242	66.3273	59.4424
0.05mg/ml	58.6909	55.3939	77.3091	67.3212
0/01mg/ml	50.8364	77.697	67.3212	76.0485
0/005mg/ml	63.4667	78.7879	66.7636
0/001mg/ml	74.4404	73.9556	81.1313
0/0005mg/ml		77.2073	76.6545	74.5212
0/0001mg/ml	72	90.7152		81.2121
	Normal Viability of A549 Cell by Zeolite treatment
Zeolite cncentration	OD1	OD2	OD3	OD4	mean
control		105.533	93.0114	101.456	100
0/5mg/ml	50.8938	43.7111	48.176	48.3701	47.7878
0/1mg/ml	59.5972	66.4887	66.3917	59.5001	62.9944
0.05mg/ml	58.7479	55.4477	77.3841	67.3866	64.7416
0/01mg/ml	50.8857	77.7724	67.3866	76.1223	68.0417
0/005mg/ml	63.5283	78.8644	66.8284		69.7404
0/001mg/ml	74.5127	74.0273	81.2101		76.5834
0/0005mg/ml		77.2822	76.7289	74.5935	76.2016
0/0001mg/ml	72.0699	90.8032		81.2909	81.388

## Sheet: Sepiolite A549
	OD of A549 Cell by Sepiolite treatment
Sepiolite cncentration	OD1	OD2	OD3	OD4	mean
control	0.787	0.912	0.997	0.741	0.85925
0.5mg/ml	0.729	0.706	0.709	0.769
0/1mg/ml	0.662	0.8	0.743	0.663
0.05mg/ml	0.702		0.704	0.662
0/01mg/ml	0.711		0.721	0.683
0/005mg/ml	0.81			0.645
0/001mg/ml		0.758	0.789	0.741
0/0005mg/ml	0.729		0.762	0.873
0/0001mg/ml		0.903	0.871	0.883
		Blank(OD of Sepiolite
Sepiolite cncentration	OD1	OD2	OD3	OD4	mean
Control	0.038	0.03	0.0389	0.03	0.034225
0.5mg/ml	0.266	0.312	0.373	0.453	0.351
0/1mg/ml	0.188	0.155	0.179	0.196	0.1795
0.05mg/ml		0.179		0.154	0.1665
0/01mg/ml	0.145	0.137	0.17	0.145	0.14925
0/005mg/ml	0.171		0.146	0.159	0.158667
0/001mg/ml	0.124	0.15	0.162	0.161	0.14925
0/0005mg/ml	0.127	0.144	0.156	0.166	0.14825
0/0001mg/ml		0.145	0.135	0.15	0.143333
	Cell OD - mean of Blank
Sepiolite cncentration	OD1	OD2	OD3	OD4
control	0.752775	0.877775	0.962775	0.706775
0.5mg/ml	0.378	0.355	0.358	0.418
0/1mg/ml	0.4825	0.6205	0.5635	0.4835
0.05mg/ml	0.5355		0.5375	0.4955
0/01mg/ml	0.56175		0.57175	0.53375
0/005mg/ml	0.651333			0.486333
0/001mg/ml		0.60875	0.63975	0.59175
0/0005mg/ml	0.58075		0.61375	0.72475
0/0001mg/ml		0.759667	0.727667	0.739667
	Viability of A549 Cell by Sepiolite treatment
Sepiolite cncentration	Viability 1	Viability 2	Viability 3	Viability 4	mean
control	87.6084	102.156	112.048	82.2549	96.0169
0.5mg/ml	43.9919	41.3151	41.6642	48.6471
0/1mg/ml	56.1536	72.2141	65.5804	56.27
0.05mg/ml	62.3218		62.5546	57.6666
0/01mg/ml	65.3768		66.5406	62.1181
0/005mg/ml	75.8025			56.5997
0/001mg/ml		70.8467	74.4545	68.8682
0/0005mg/ml	67.588		71.4286	84.3468
0/0001mg/ml		88.4104	84.6863	86.0828
	Normal Viability of A549 Cell by Sepiolite treatment
Sepiolite cncentration	OD1	OD2	OD3	OD4	mean
control	91.2427	106.394	116.696	85.6671	100
0.5	45.8168	43.029	43.3926	50.6651	45.7259
0/1mg/ml	58.4831		68.301	58.6043	61.7961
0.05mg/ml	64.9071		65.1495	60.0588	63.3718
0/01mg/ml	68.0888		69.3009	64.695	67.3616
0/005mg/ml	78.9471			58.9477	68.9474
0/001mg/ml		73.7856	77.5431	71.7251	74.3513
0/0005mg/ml	70.3918		74.3917	87.8458	77.5431
0/0001mg/ml		92.078	88.1993	89.6538	89.9771

## Sheet: Kaolinite A549
	OD of A549 Cell by Kaolinite treatment
Kaolinite cncentration	OD1	OD2	OD3	OD4	mean
control	1.421	1.361	1.281	1.358	1.35525
0/1mg/ml		1.402	1.222	1.051
0.05mg/ml		1.151	1.196	0.973
0/01mg/ml		1.051	1.143	1.147
0/005mg/ml	1.106	1.056	1.137	1.191
0/001mg/ml	1.365	1.05	1.366	1.246
0/0005mg/ml	1.109	1.177	1.464	1.335
0/0001mg/ml	1.393		1.219	1.407
		Blank(OD of Kaolinite)
Kaolinite cncentration	OD1	OD2	OD3	OD4	mean
Control	0.08	0.09	0.089	0.088	0.08675
0/1mg/ml	0.455	0.592		0.553	0.533333
0.05mg/ml	0.452		0.469		0.4605
0/01mg/ml	0.501		0.373		0.437
0/005mg/ml	0.261	0.782	0.4	0.305	0.437
0/001mg/ml		0.254	0.702	0.219	0.391667
0/0005mg/ml	0.249		0.56		0.4045
0/0001mg/ml	0.212		0.575		0.3935
	Cell OD - mean of Blank
Kaolinite cncentration	OD1	OD2	OD3	OD4
control	1.33425	1.27425	1.281	1.27125
0/1mg/ml		0.868667	0.688667	0.517667
0.05mg/ml		0.6905	0.7355	0.5125
0/01mg/ml		0.614	0.706	0.71
0/005mg/ml	0.669	0.619	0.7	0.754
0/001mg/ml	0.973333	0.658333	0.974333	0.854333
0/0005mg/ml	0.7045	0.7725	1.0595	0.9305
0/0001mg/ml	0.9995		0.8255	1.0135
	Viability of A549 Cell by Kaolinite treatment
Kaolinite cncentration	Viability 1	Viability 2	Viability 3	Viability 4	mean
control	98.4505	94.0232	94.5213	93.8019	95.1992
0/1mg/ml		64.0964	50.8147	38.1971
0.05mg/ml		50.95	54.2704	37.8159
0/01mg/ml		45.3053	52.0937	52.3889
0/005mg/ml	49.3636	45.6742	51.651	55.6355
0/001mg/ml	71.8195	48.5765	71.8933	63.0388
0/0005mg/ml	51.983	57.0006	78.1775	68.6589
0/0001mg/ml	73.7502		60.9113	74.7833
	Normal Viability of A549 Cell by Kaolinite treatment
Kaolinite cncentration	OD1	OD2	OD3	OD4	mean
control	103.415	98.7647	99.2879	98.5322	100
0/1mg/ml		46.7503	53.3773	40.1234	46.7503
0.05mg/ml		53.5194	57.0072	39.7229	50.0832
0/01mg/ml		47.59	54.7207	55.0308	52.4472
0/005mg/ml	51.8529	47.9775	54.2557	58.4411	53.1318
0/001mg/ml	75.4412	51.0262	75.5187	66.2178	67.051
0/0005mg/ml	54.6045	59.875	82.1198	72.1213	67.1802
0/0001mg/ml	77.4694		63.9829	78.5545	73.3356

## Sheet: Zeolite PBMC
	OD of PBMC Cell by Bentonite treatment
Bentonite concentration	OD1	OD2	OD3	OD4	mean
control	0.529	0.527	0.523		0.526333
0.5 mg/ml		0.662	0.665	0.659
0.1 mg/ml			0.566	0.621
0.05 mg/ml	0.541	0.601
0.01 mg/ml	0.523	0.598		0.534
0.005mg/ml	0.516		0.566	0.57
0.001 mg/ml	0.542	0.709	0.491	0.528
0.0005 mg/ml	0.52		0.567
0.0001 mg/ml		0.587	0.563	0.549
	Blank(OD of Bentonite)
Bentonite concentration	OD1	OD2	OD3	OD4	mean
Control	0.043	0.054	0.04	0.048	0.04625
0.5 mg/ml		0.257	0.279	0.341	0.292333
0.1 mg/ml	0.24	0.2	0.166	0.177	0.19575
0.05 mg/ml	0.152	0.188	0.148	0.157	0.16125
0.01 mg/ml	0.147	0.152		0.125	0.141333
0.005mg/ml	0.151	0.131		0.131	0.137667
0.001 mg/ml	0.09	0.132	0.176	0.182	0.145
0.0005 mg/ml		0.138			0.138
0.0001 mg/ml			0.118	0.168	0.143
	Cell OD -Blank OD
Bentonite concentration	OD1	OD2	OD3	OD4	mean
control	0.48275	0.48075	0.47675
0.5 mg/ml		0.369667	0.372667	0.366667
0.1 mg/ml			0.37025	0.42525
0.05 mg/ml	0.37975	0.43975
0.01 mg/ml	0.381667	0.456667		0.392667
0.005mg/ml	0.378333		0.428333	0.432333
0.001 mg/ml	0.397	0.564	0.346	0.383
0.0005 mg/ml	0.382		0.429
0.0001 mg/ml		0.444	0.42	0.406
	Viability
Bentonite concentration	OD1	OD2	OD3	OD4	mean
control	91.7194	91.3395	90.5795		91.2128
0.5 mg/ml		70.2343	70.8043	69.6643
0.1 mg/ml			70.3452	80.7948
0.05 mg/ml	72.1501	83.5497
0.01 mg/ml	72.5142	86.7638		74.6042
0.005mg/ml	71.8809		81.3806	82.1406
0.001 mg/ml	75.4275	107.156	65.7378	72.7676
0.0005 mg/ml	72.5776		81.5073
0.0001 mg/ml		84.3572	79.7973	77.1374
	Normal Viability
Bentonite concentration	OD1	OD2	OD3	OD4	mean
control	100.555	100.139	99.3057		100
0.5 mg/ml		77.0005	77.6254	76.3756	77.0005
0.1 mg/ml			77.122	88.5784	82.8502
0.05 mg/ml	79.1009	91.5987			85.3498
0.01 mg/ml	79.5001	95.1224		81.7914	85.4713
0.005mg/ml	78.8058		89.2206	90.0538	86.0267
0.001 mg/ml	82.694	117.48	72.0708	79.7778	88.0056
0.0005 mg/ml	79.5695		89.3595		84.4645
0.0001 mg/ml		92.4839	87.4848	84.5687	88.1791

## Sheet: Sepiolite PBMC
	OD of PBMC Cell by sepiolite treatment
sepiolite concentration	OD1	OD2	OD3	OD4	mean
control		0.54	0.606	0.49	0.545333
0.5 mg/ml	0.598	0.682
0.1 mg/ml		0.65		0.659
0.05 mg/ml	0.576	0.665	0.59	0.682
0.01 mg/ml	0.625	0.613	0.586	0.542
0.005mg/ml		0.616		0.628
0.001 mg/ml	0.435	0.568	0.668	0.653
0.0005 mg/ml			0.618	0.56
0.0001 mg/ml		0.569		0.606
	Blank(OD of sepiolite)
sepiolite concentration	OD1	OD2	OD3	OD4	mean
Control	0.06	0.062	0.061	0.06	0.06075
0.5 mg/ml	0.252		0.156	0.202	0.203333
0.1 mg/ml	0.252	0.16	0.166	0.183	0.19025
0.05 mg/ml	0.155	0.16	0.166	0.183	0.166
0.01 mg/ml	0.131	0.123	0.131		0.128333
0.005mg/ml	0.165	0.155			0.16
0.001 mg/ml	0.124	0.134			0.129
0.0005 mg/ml	0.125	0.138			0.1315
0.0001 mg/ml	0.162	0.104	0.107	0.137	0.1275
	Cell OD-Blank OD
	OD1	OD2	OD3	OD4	mean
Control		0.47925	0.54525	0.49
0.5 mg/ml	0.394667	0.478667
0.1 mg/ml		0.45975		0.46875
0.05 mg/ml	0.41	0.499	0.424	0.516
0.01 mg/ml	0.496667	0.484667	0.457667	0.413667
0.005mg/ml		0.456		0.468
0.001 mg/ml	0.306	0.439	0.539	0.524
0.0005 mg/ml			0.4865	0.4285
0.0001 mg/ml		0.4415		0.4785
	Viability
zeolite concentration	Viability1	Viability2	Viability3	Viability4	Mean
Control		87.882	99.9847	89.8533	92.5733
0.5 mg/ml	72.3716	87.7751
0.1 mg/ml		84.3062		85.9566
0.05 mg/ml	75.1834	91.5037	77.7506	94.621
0.01 mg/ml	91.0758	88.8753	83.9242	75.8557
0.005mg/ml		83.6186		85.8191
0.001 mg/ml	56.1125	80.5012	98.8386	96.088
0.0005 mg/ml			89.2115	78.5758
0.0001 mg/ml		80.9597		87.7445
	Normal Viability
zeolite concentration	Viability1	Viability2	Viability3	Viability4	Mean
Control		94.9323	108.006	97.0617	100
0.5 mg/ml	78.1776	94.8168			86.4972
0.1 mg/ml		91.0697		92.8524	91.961
0.05 mg/ml	81.2149	98.8445	83.9881	102.212	91.5649
0.01 mg/ml	98.3823	96.0053	90.657	81.9412	91.7465
0.005mg/ml		90.3268		92.7039	91.5154
0.001 mg/ml	60.6141	86.9594	106.768	103.797	89.5345
0.0005 mg/ml			96.3684	84.8795	90.624
0.0001 mg/ml		87.4546		94.7838	91.1192

## Sheet: Kaolinite PBMC
	OD of PBMC Cell by Kaolinite treatment
Kaolinite concentration	OD1	OD2	OD3	OD4	mean
control	0.821	0.937		0.847	0.868333
0.1 mg/ml	1.188	1.073	0.962	1.025
0.05 mg/ml	0.877	0.927	0.983	0.611
0.01 mg/ml	0.926	0.878	0.814	0.789
0.005mg/ml	0.766	0.743	0.749	0.911
0.001 mg/ml	0.812	0.97	0.867	0.67
0.0005 mg/ml	0.865	0.915	0.896	0.783
0.0001 mg/ml			0.862	0.775
	Blank(OD of Kaolinite )
Kaolinite concentration	OD1	OD2	OD3	OD4	mean
Control	0.089	0.09	0.08	0.088	0.08675
0.1 mg/ml	0.314	0.331	0.36	0.5	0.37625
0.05 mg/ml	0.141	0.207	0.149	0.172	0.16725
0.01 mg/ml	0.151	0.208	0.101	0.185	0.16125
0.005mg/ml	0.109	0.141	0.12	0.136	0.1265
0.001 mg/ml	0.167	0.117	0.169	0.179	0.158
0.0005 mg/ml	0.157	0.159	0.176	0.202	0.1735
0.0001 mg/ml	0.184	0.092	0.115	0.144	0.13375
	Cell OD-Blank OD
Kaolinite concentration	OD1	OD2	OD3	OD4
Control	0.73425	0.85025		0.76025
0.1 mg/ml	0.81175	0.69675	0.58575	0.64875
0.05 mg/ml	0.70975	0.75975	0.81575	0.44375
0.01 mg/ml	0.76475	0.71675	0.65275	0.62775
0.005mg/ml	0.6395	0.6165	0.6225	0.7845
0.001 mg/ml	0.654	0.812	0.709	0.512
0.0005 mg/ml	0.6915	0.7415	0.7225	0.6095
0.0001 mg/ml			0.72825	0.64125
	Viability
Kaolinite concentration	Viability1	Viability2	Viability3	Viability4	Mean
Control	84.5585	97.9175		87.5528	90.0096
0.1 mg/ml	93.4837	80.2399	67.4568	74.7121
0.05 mg/ml	81.737	87.4952	93.9443	51.1036
0.01 mg/ml	88.071	82.5432	75.1727	72.2937
0.005mg/ml	73.6468	70.9981	71.6891	90.3455
0.001 mg/ml	75.3167	93.5125	81.6507	58.9635
0.0005 mg/ml	79.6353	85.3935	83.2054	70.1919
0.0001 mg/ml			83.8676	73.8484
	Normal Viability
Kaolinite concentration	Viability1	Viability2	Viability3	Viability4	Mean
Control	93.9439	108.786		97.2705	100
0.1 mg/ml	103.86	89.146	74.944	83.0046	87.7386
0.05 mg/ml	90.8093	97.2065	104.371	56.7758	87.2908
0.01 mg/ml	97.8463	91.7049	83.5164	80.3177	88.3463
0.005mg/ml	81.8211	78.8783	79.646	100.373	85.1797
0.001 mg/ml	83.6763	103.892	90.7133	65.508	85.9473
0.0005 mg/ml	88.4743	94.8715	92.4406	77.9827	88.4423
0.0001 mg/ml			93.1762	82.045	87.6106
